# Supplementary material for: Comparison of Complications after Coronavirus Disease and Seasonal Influenza, South Korea
Source: Emerg Infect Dis. 2022 Feb;28(2):347–53. doi: 10.3201/eid2802.211848 (PMC8798693; doi:10.3201/eid2802.211848)
Supplement: Appendix — Additional information about the comparison of complications from coronavirus disease with complications from influenza, South Korea. [file 21-1848-Techapp-s1.xlsx]

## Sheet: Appendix Table 1
Article DOI: https://doi.org/10.3201/eid2802.211848
Comparison of Complications after Coronavirus Disease and Seasonal Influenza, South Korea
Appendix Table 1. Diagnostic codes used to identify complications in patients with coronavirus disease or influenza*
Complications	Diagnostic code	Description
Gastrointestinal disease	K21	Gastroesophageal reflux disease
	K27	Peptic ulcer, site unspecified
	K29	Gastritis and duodenitis
	K30	Functional dyspepsia
Musculoskeletal disorder	M17	Gonarthrosis [arthrosis of the knee]
	M54	Dorsalgia
	M75	Shoulder lesions
	M79	Other soft tissue disorders
Periodontal disease	A69.1	Necrotizing ulcerative (acute) gingivitis
	K04.4	Acute apical periodontitis of pulpal origin
	K04.5	Chronic apical periodontitis
	K04.6	Periodontal abscess of pulpal origin with sinus
	K04.8	Apical (periodontal) cyst
	K05	Gingivitis and periodontal diseases
	K09.0	Lateral periodontal cyst
Dermatitis		L23 Allergic contact dermatitis
	L24	Irritant contact dermatitis
	L25	Unspecified contact dermatitis
	L30	Other dermatitis
Hair loss	L63	Alopecia areata
	L64	Androgenic alopecia
	L65	Other nonscarring hair loss
	L66	Cicatricial alopecia [scarring hair loss]
Asthma	J45	Asthma
Chronic obstruction pulmonary disease (COPD)	J43.1	Panlobular emphysema
	J43.2	Centrilobular emphysema
	J43.8	Other emphysema
	J44	Other chronic obstructive pulmonary disease
Pneumonia	J12	Viral pneumonia, NEC
	J13	Pneumonia due to Streptococcus pneumoniae
	J14	Pneumonia due to Haemophilus influenzae
	J15	Bacterial pneumonia, NEC
	J16	Pneumonia due to other infectious organisms, NEC
	J17	Pneumonia in diseases classified elsewhere
	J18	Pneumonia, organism unspecified
Cardiovascular disease	I20	Angina pectoris
	I21	Acute myocardial infarction
	I22	Subsequent myocardial infarction
	I23	Certain current complications following acute myocardial infarction
	I24	Other acute ischemic heart diseases
	I25	Chronic ischemic heart disease
Heart failure	I11.0	Hypertensive heart disease with (congestive) heart failure/Hypertensive heart failure
	I13.0	Hypertensive heart and renal disease with (congestive) heart failure
	I13.2	Hypertensive heart and renal disease with both (congestive) heart failure and renal failure
	I50	Heart failure
Cerebrovascular disease	I60	Subarachnoid hemorrhage
	I61	Intracerebral hemorrhage
	I62	Other nontraumatic intracranial hemorrhage
	I63	Cerebral infarction
	I64	Stroke, not specified as hemorrhage or infarction
Autoimmune disease	E05.0	Graves’ disease
	E05.8	Another thyrotoxicosis
	E05.9	Thyrotoxicosis, unspecified
	E06.3	Autoimmune thyroiditis
	E06.9	Thyroiditis, unspecified
	G70	Myasthenia gravis and other myoneural disorders
	L40	Psoriasis
	L80	Vitiligo
	L93	Lupus erythematosus
	M05	Seropositive rheumatoid arthritis
	M06	Other rheumatoid arthritis
	M32	Systemic lupus erythematosus
	M35.0	Sicca syndrome [Sjögren]
Mood disorder	F31	Bipolar affective disorder
	F32	Depressive episode
	F33	Recurrent depressive disorder
	F40.0	Panic disorder with agoraphobia
	F41.0	Panic disorder [episodic paroxysmal anxiety]
	F43.1	Post-traumatic stress disorder
	F45.2	Hypochondriacal disorder
	F51	Nonorganic sleep disorders
	G47.0	Disorders of initiating and maintaining sleep [insomnias]
Dementia	F00	Dementia in Alzheimer’s disease
	F01	Vascular dementia
	F02	Dementia in other diseases classified elsewhere
	F03	Unspecified dementia
*Source: Korean Standard Classification of Diseases and Causes of Death-7 (KCD-7).

## Sheet: Appendix Table 2
Appendix Table 2. Factors associated with complications of coronavirus disease*
	Adjusted odds ratio (95% CI)†
Variable	Gastrointestinal disease (N = 12,089)	Musculoskeletal disorder (N = 9,712)	Periodontal disease (N = 7,121)	Dermatitis (N = 14,638)	Hair loss (N = 21,364)	Asthma (N = 20,372)	COPD (N = 21,416)	Pneumonia (N = 20,189)	Cardiovascular disease (N = 20,849)	Heart failure (N = 21,306)	Cerebrovascular disease (N = 21,001)	Autoimmune disease (N = 20,759)	Mood disorder (N = 19,916)	Dementia (N = 20,921)
Sex, F vs. M (reference)	1.37 (1.19-1.58)	1.31 (1.12-1.52)	1.23 (1.06-1.41)	1.07 (0.92-1.24)	1.28 (0.78-2.09)	1.29 (0.86-1.94)	0.28 (0.13-0.61)	0.92 (0.76-1.13)	0.91 (0.59-1.40)	0.85 (0.53-1.36)	0.66 (0.40-1.08)	2.11 (1.40-3.19)	1.18 (0.96-1.45)	1.32 (0.88-2.00)
Age
0–19 y vs. 20–44 y (reference)	0.55 (0.40-0.75)	0.38 (0.27-0.53)	0.39 (0.30-0.51)	1.14 (0.86-1.52)	0.15 (0.02-1.11)	0.87 (0.34-2.24)	NA	1.45 (0.82-2.56)	0.65 (0.08-5.23)	-	-	0.36 (0.09-1.52)	0.18 (0.07-0.43)	NA
45–64 y vs. 20–44 y (reference)	0.99 (0.84-1.17)	1.35 (1.14-1.60)	0.68 (0.58-0.81)	0.81 (0.68-0.97)	0.55 (0.32-0.95)	0.88 (0.54-1.45)	NA	1.63 (1.18-2.24)	2.01 (0.88-4.59)	1.61 (0.67-3.88)	5.23 (1.55-17.67)	1.60 (1.02-2.51)	0.96 (0.75-1.21)	NA
65–74 y vs. 20–44 y (reference)	1.03 (0.80-1.33)	1.28 (0.95-1.70)	0.59 (0.45-0.79)	0.84 (0.65-1.09)	0.24 (0.09-0.67)	1.39 (0.76-2.55)	NA	2.95 (2.09-4.17)	7.22 (3.20-16.27)	4.49 (1.82-11.11)	7.30 (2.06-25.84)	1.49 (0.81-2.72)	0.91 (0.65-1.28)	NA
>75 y vs. 20–44 y (reference)	0.58 (0.41-0.83)	0.58 (0.38-0.89)	0.22 (0.15-0.33)	0.76 (0.55-1.04)	0.17 (0.05-0.62)	0.68 (0.28-1.67)	NA	4.25 (2.96-6.12)	5.15 (2.11-12.60)	12.01 (4.91-29.41)	9.02 (2.48-32.75)	0.33 (0.11-0.99)	0.54 (0.34-0.88)	NA
National Health Insurance Service vs. Medical Aid (Reference)	0.95 (0.72-1.27)	1.65 (1.14-2.40)	1.31 (0.97-1.75)	0.69 (0.53-0.90)	1.93 (0.47-7.97)	0.65 (0.33-1.26)	4.18 (0.57-30.74)	1.10 (0.76-1.58)	0.51 (0.30-0.90)	0.49 (0.27-0.90)	0.40 (0.22-0.73)	0.57 (0.33-0.99)	0.74 (0.51-1.08)	0.32 (0.20-0.49)
Region
Seoul metropolitan area vs. other areas (Reference)	0.83 (0.69-1.01)	0.98 (0.80-1.21)	1.0 (0.82-1.21)	0.79 (0.65-0.96)	0.72 (0.41-1.28)	1.18 (0.69-2.03)	0.89 (0.36-2.16)	1.35 (1.03-1.77)	1.41 (0.77-2.57)	0.60 (0.33-1.11)	0.98 (0.46-2.06)	0.58 (0.36-0.93)	0.91 (0.70-1.20)	0.70 (0.38-1.29)
Daegu and Gyeongsangbuk province vs. other areas (Reference)	1.39 (1.14-1.71)	1.52 (1.21-1.91)	1.33 (1.08-1.64)	1.49 (1.21-1.83)	0.60 (0.30-1.22)	1.22 (0.67-2.24)	0.94 (0.34-2.59)	1.02 (0.75-1.39)	1.26 (0.65-2.45)	0.90 (0.48-1.68)	2.11 (1.02-4.37)	1.28 (0.79-2.05)	1.36 (1.02-1.82)	2.11 (1.89-3.76)
Charlson Comorbidity Index score
1–2 vs. 0 (reference)	1.17 (0.99-1.38)	1.25 (1.05-1.50)	1.04 (0.87-1.23)	1.12 (0.94-1.32)	1.20 (0.70-2.07)	1.39 (0.89-2.17)	1.14 (0.49-2.65)	1.44 (1.14-1.81)	1.81 (1.07-3.04)	0.96 (0.54-1.72)	3.22 (1.63-6.36)	1.38 (0.92-2.08)	1.23 (0.98-1.56)	1.09 (0.67-1.79)
>3 vs 0 (reference)	0.91 (0.64-1.30)	1.27 (0.88-1.83)	0.79 (0.54-1.16)	0.92 (0.66-1.28)	0.69 (0.20-2.41)	1.00 (0.43-2.33)	1.89 (0.74-4.82)	1.63 (1.20-2.23)	2.55 (1.35-4.81)	1.56 (0.80-3.04)	4.32 (1.95-9.57)	1.92 (1.02-3.62)	1.38 (0.93-2.06)	1.65 (0.96-2.82)
Severity
Hospitalized mild disease .vs. ambulatory state (reference)	1.12 (0.94-1.33)	1.07 (0.90-1.29)	1.04 (0.88-1.23)	1.12 (0.93-1.36)	2.33 (1.12-4.85)	1.63 (0.92-2.87)	1.14 (0.49-2.65)	4.77 (2.89-7.87)	4.14 (1.27-13.54)	1.36 (0.51-3.62)	3.33 (0.79-14.08)	0.90 (0.56-1.45)	1.71 (1.28-2.30)	4.50 (0.61-33.24)
Hospitalized severe disease vs. ambulatory state (reference)	0.52 (0.30-0.90)	0.94 (0.59-1.53)	0.33 (0.17-0.67)	0.46 (0.26-0.81)	12.80 (4.39-37.35)	1.38 (0.43-4.43)	1.89 (0.74-4.82)	12.53 (7.14-21.99)	4.33 (1.12-16.78)	2.14 (0.68-6.74)	3.64 (0.72-18.29)	0.56 (0.16-1.96)	0.68 (0.30-1.54)	1.30 (0.15-11.35)
*COPD, chronic obstructive pulmonary disease; COVID-19, coronavirus disease; NA, not applicable.
†Multivariable logistic regression includes sex, age, type of insurance, region, and Charlson Comorbidity Index.

## Sheet: Appendix Table 3
Appendix Table 3. Age-standardized incidence rate and rate ratios by time from diagnosis of COVID-19 or influenza to complications
	3 months from diagnosis				6 months from diagnosis				Overall
Complication	COVID-19	Influenza	Rate ratio (95% CI)		COVID-19	Influenza	Rate ratio (95% CI)		COVID-19	Influenza	Rate ratio (95% CI)
Gastrointestinal disease	68.45	380.8	0.18 (0.16-0.20)		26.66	160.4	0.17 (0.15-0.18)		11.39	14.57	0.78 (0.73-0.84)
Musculoskeletal disorder	71.6	364	0.20 (0.18-0.22)		31.24	158.4	0.20 (0.18-0.21)		13.24	17.57	0.75 (0.70-0.81)
Periodontal disease	121	414.9	0.29 (0.27-0.32)		56.55	197.8	0.29 (0.27-0.31)		15.61	24.02	0.65 (0.61-0.70)
Skin disease	59.53	302	0.20 (0.18-0.22)		23.52	138.4	0.17 (0.16-0.19)		9.56	10.7	0.89 (0.82-0.98)
Hair loss	4.27	22.39	0.19 (0.14-0.27)		1.52	7.79	0.19 (0.15-0.25)		0.46	0.3	1.52 (1.18-1.97)
Asthma	5.86	241.9	0.02 (0.01-0.03)		2.1	78.85	0.03 (0.02-0.03)		0.8	2.2	0.36 (0.28-0.47)
COPD	0.92	43.86	0.02 (0.01-0.03)		0.34	14.48	0.02 (0.02-0.04)		0.18	0.23	0.79 (0.54-1.15)
Pneumonia	24.46	359.9	0.07 (0.06-0.08)		7.23	112.2	0.06 (0.06-0.07)		3	2.94	1.02 (0.90-1.16)
Cardiovascular disease	3.54	60.01	0.06 (0.04-0.08)		1.37	22.7	0.06 (0.05-0.08)		0.56	0.54	1.05 (0.83-1.32)
Heart failure	2.1	28.62	0.07 (0.05-0.11)		0.85	10.54	0.08 (0.06-0.11)		0.34	0.18	1.88 (1.42-2.50)
Cerebrovascular disease	2.06	40.83	0.05 (0.03-0.07)		0.81	15.29	0.05 (0.04-0.07)		0.34	0.28	1.21 (0.91-1.60)
Autoimmune disease	5.33	66.06	0.08 (0.06-0.11)		2.01	26.1	0.08 (0.06-0.10)		0.87	0.84	1.03 (0.86-1.25)
Mood disorder	21.4	123.4	0.17 (0.15-0.20)		7.53	46.4	0.16 (0.14-0.18)		2.8	1.61	1.73 (1.56-1.93)
Dementia	2.34	30.14	0.08 (0.06-0.11)		0.85	12.2	0.07 (0.05-0.09)		0.4	0.21	1.96 (1.52-2.55)
*Incidence is reported as no. cases /1,000 person/month. COPD, chronic obstructive pulmonary disease; COVID-19, coronavirus disease.
